# Supplementary material for: ATR‐dependent ubiquitin‐specific protease 20 phosphorylation confers oxaliplatin and ferroptosis resistance
Source: MedComm (2020). 2023 Dec 20;4(6):e463. doi: 10.1002/mco2.463 (PMC10732327; doi:10.1002/mco2.463)
Supplement: Supplementary file 2 — Supporting Information [file MCO2-4-e463-s001.xlsx]

## Sheet: 1111
Gender	Age	Grade	Grade	Number of Tumors	Number of Cirrhotic Nodule	T	N	M	Stage	HBsAg	Status	Time
0	1	Ⅲ级	3	1	1	T1	N0	M0	1期	0	1	5
1	1	Ⅱ-Ⅲ级	2	1	3	T1	N0	M0	1期	1	1	21
1	1	Ⅱ级	2	1	3	T1	N0	M0	1期	0	0	56
1	0	Ⅱ级	2	1	1	T1	N0	M0	1期	1	0	56
1	0	Ⅱ级	2	2	3	T1	N0	M0	1期	1	1	56
1	1	Ⅱ级	2	1	2	T2	N0	M0	2期	0	0	56
1	1	Ⅲ级	3	2	2	T1	N0	M0	1期	1	0	56
1	1	Ⅱ级	2	1	1	T1	N0	M0	1期	0	0	56
0	1	Ⅰ-Ⅱ级	1	1	2	T1	N0	M0	1期	0	1	56
1	0	Ⅱ级	2	1	3	T1	N0	M0	1期	1	0	56
1	0	Ⅲ级	3	1	2	T1	N0	M0	1期	1	1	13
0	1	Ⅱ-Ⅲ级	2	1	2	T1	N0	M0	1期	1	0	55
1	1	Ⅲ级	3	1	2	T3	N0	M0	2期	1	1	33
1	0	Ⅲ级	3	1	2	T1	N0	M0	1期	1	1	32
1	1	Ⅱ级	2	1	3	T2	N0	M0	2期	0	1	56
1	0	Ⅱ级	2	1	3	T1	N0	M0	1期	1	0	55
1	1	Ⅱ-Ⅲ级	2	1	2	T2	N0	M0	2期	1	1	29
1	1	Ⅱ级	2	1	2	T1	N0	M0	1期	1	1	55
1	1	Ⅲ级	3	1	2	T1	N0	M0	1期	0	1	55
1	1	Ⅱ级	2	1	2	T1	N0	M0	1期	1	1	26
1	1	Ⅱ级	2	1	2	T1	N0	M0	1期	0	1	25
1	1	Ⅲ级	3	1	2	T2	N0	M0	2期	1	1	17
1	0	Ⅱ级	2	1	3	T1	N0	M0	1期	1	1	7
0	1	Ⅱ-Ⅲ级	2	1	2	T2	N0	M0	2期	1	0	55
1	0	Ⅱ级	2	1	2	T2	N0	M0	2期	1	1	15
1	1	Ⅲ级	3	1	2	T1	N0	M0	1期	0	0	55
1	0	Ⅲ级	3	1	2	T2	N0	M0	2期	1	0	54
1	1	Ⅱ级	2	1	2	T1	N0	M0	1期	1	0	54
1	1	Ⅱ级	2	1	2	T1	N0	M0	1期	0	0	54
1	1	Ⅲ级	3	1	3	T1	N0	M0	1期	1	0	54
1	0	Ⅱ级	2	1	3	T1	N0	M0	1期	1	0	54
1	1	Ⅱ级	2	1	2	T1	N0	M0	1期	1	0	54
1	1	Ⅱ级	2	2	3	T1	N0	M0	1期	1	1	54
1	1	Ⅱ级	2	1	2	T1	N0	M0	1期	1	0	54
1	0	Ⅲ级	3	1	3	T1	N0	M0	1期	1	0	54
1	1	Ⅱ级	2	1	3	T1	N0	M0	1期	1	1	54
1	1	Ⅱ-Ⅲ级	2	1	1	T1	N0	M0	1期	0	0	54
1	0	Ⅱ级	2	1	1	T1	N0	M0	1期	1	0	54
1	0	Ⅱ-Ⅲ级	2	1	2	T1	N0	M0	1期	1	1	8
1	0	Ⅰ-Ⅲ级	1	1	2	T1	N0	M0	1期	1	1	32
1	0	Ⅰ-Ⅱ级	1	1	2	T1	N0	M0	1期	1	0	54
0	0	Ⅲ级	3	1	2	T1	N0	M0	1期	1	0	54
1	0	Ⅱ-Ⅲ级	2	3	2	T1	N0	M0	1期	1	0	54
1	0	Ⅱ-Ⅲ级	2	1	2	T1	N0	M0	1期	0	0	54
0	1	Ⅱ级	2	1	2	T1	N0	M0	1期	1	0	53
1	1	Ⅱ级	2	1	3	T1	N0	M0	1期	0	0	53
1	0	Ⅲ级	3	1	2	T2	N0	M0	2期	1	1	48
1	0	Ⅱ级	2	1	2	T1	N0	M0	1期	1	1	53
1	1	Ⅱ级	2	1	2	T1	N0	M0	1期	1	0	53
1	0	Ⅱ级	2	1	2	T2	N0	M0	2期	1	0	53
1	1	Ⅱ-Ⅲ级	2	1	3	T3	N0	M0	3期	0	1	32
1	1	Ⅱ级	2	1	2	T1	N0	M0	1期	1	0	53
1	0	Ⅱ-Ⅲ级	2	1	2	T2	N0	M0	2期	1	0	53
1	1	Ⅲ级	3	2	3	T1	N0	M0	1期	1	1	30
1	1	Ⅱ级	2	1	2	T2	N0	M0	2期	0	1	25
1	0	Ⅲ级	3	1	3	T1	N0	M0	1期	1	1	24
1	1	Ⅲ级	3	2	3	T2	N0	M0	2期	1	1	53
0	0	Ⅲ级	3	1	3	T1	N0	M0	1期	1	0	53
1	1	Ⅱ级	2	1	2	T1	N0	M0	1期	1	1	32
1	1	Ⅲ级	3	2	3	T2	N0	M0	2期	1	1	25
1	1	Ⅲ级	3	1	2	T2	N0	M0	2期	0	1	6
1	0	Ⅱ-Ⅲ级	2	1	3	T1	N0	M0	1期	1	1	6
1	1	Ⅱ级	2	1	3	T1	N0	M0	1期	1	1	14
1	1	Ⅱ-Ⅲ级	2	1	3	T2	N0	M0	2期	1	1	26
1	1	Ⅲ级-未分化	3	1	1	T2	N0	M0	2期	0	0	49
1	0	Ⅰ-Ⅱ级	1	1	3	T1	N0	M0	1期	1	1	49
1	0	Ⅱ级	2	1	2	T2	N0	M0	2期	1	0	49
1	0	Ⅱ级	2	1	2	T1	N0	M0	1期	1	1	49
1	0	Ⅱ-Ⅲ级	2	1	3	T1	N0	M0	1期	1	1	12
0	1	Ⅱ级	2	1	2	T2	N0	M0	2期	0	0	49
1	0	Ⅱ-Ⅲ级	2	2	3	T2	N0	M0	2期	1	1	25
1	0	Ⅱ级	2	1	2	T2	N0	M0	2期	1	0	49
1	0	Ⅱ-Ⅲ级	2	1	2	T1	N0	M0	1期	1	1	49
0	1	Ⅱ-Ⅲ级	2	1	3	T2	N0	M0	2期	1	0	49
1	0	Ⅲ级	3	1	3	T1	N0	M0	1期	1	0	49
1	1	Ⅱ级	2	1	3	T1	N0	M0	1期	1	0	49
1	1	Ⅱ级	2	1	0	T1	N0	M0	1期	1	0	49
